# Supplementary material for: A phylogenomic analysis of Marek's disease virus reveals independent paths to virulence in Eurasia and North America
Source: Evol Appl. 2017 Sep 3;10(10):1091–101. doi: 10.1111/eva.12515 (PMC5680632; doi:10.1111/eva.12515)
Supplement: Supplementary file 2 [file EVA-10-1091-s002.xlsx]

## Sheet: NA
position	mutation	ancestral	ORF	position	type	to	from	parallel EUA mutation:
1264	c	t	MDV010	693	s
8802	c	t	MDV017	1191	s
18517	a	g	MDV022	576	s
51044	a	g	MDV042	3548	ns	V	A
51839	a	g	MDV042	2753	ns	V	A
72448	a	c	MDV049	60	s
75855	a	g	MDV050	8	s
76434	a	g	MDV051	202	ns	A	T
76799	c	a	MDV051	567	s
82280	g	a	MDV054	513	s
85627	a	g	MDV056	913	ns	E	K
88904	g	a	MDV058	340	ns	I	V
95793	g	a	MDV062	172	ns	Y	H
96380	a	g	MDV064	18	s
96380	a	g	MDV063	4	ns	N	D
96597	g	a	MDV063	221	s			*
97213	c	a	MDV063	837	s
98820	g	a	MDV066	295	ns	A	T
100288	c	t	MDV066	1763	ns	A	V
102262	c	a	MDV067	534	ns	N	K
103736	t	c	MDV068	798	s
106790	c	a	MDV071	101	ns	W	L
108768	g	a	MDV072	1464	s
109328	c	t	MDV072	904	ns	A	T
110062	a	g	MDV072	170	ns	V	A
111452	t	c	MDV073	326	ns	E	G
112278	c	g	non coding					*
118833	g	t	MDV076	211	ns	S	A	*
118851	a	g	MDV076	229	ns	K	E
124526	c	t	non coding
129306	c	t	MDV084	3453	s
129508	g	a	MDV084	3251	ns	P	L
131472	c	t	MDV084	1287	s
138926	a	g	MDV091	152	ns	V	A
139198	g	c	MDV092	11	ns	S	T
139223	c	t	MDV092	36	s
139512	t	c	MDV092	325	ns	S	P
139868	c	t	MDV092	681	s
140570	t	c	MDV093	65	ns	L	S
140696	a	g	MDV093	191	ns	Y	C

## Sheet: EUA
position	mutation	ancestral	ORF	position	type	to	from	parallel NA mutation:
10133	t	c	MDV018	92	ns	I	T
35547	c	t	MDV033	122	ns	T	I
49757	c	t	MDV041	1068	s
59676	a	c	MDV046	1602	s
60034	g	a	MDV046	1244	ns	T	I
60433	t	c	MDV046	845	s
61128	a	g	MDV046	150	s
61194	g	t	MDV046	84	s
61203	a	g	MDV046	75	s
61806	a	g	MDV047	36	s
63662	c	a	MDV049	9823	ns	G	W
70366	a	g	MDV049	2142	s
72070	a	g	MDV049	438	s
74301	t	c	MDV050	1562	ns	H	R
74633	c	t	MDV050	1230	s
75090	c	t	MDV050	773	ns	R	Q
75635	c	t	MDV050	228	s
76186	a	g	non coding
81626	a	t	MDV054	1167	s
83015	t	c	non coding
83206	a	g	non coding
83784	g	a	MDV055	336	s
83788	a	g	MDV055	340	ns	I	V
86001	t	c	non coding
93240	c	t	MDV060	364	ns	A	T
93823	t	c	non coding
95596	g	a	MDV062	369	s
96205	g	t	MDV064	193	ns	L	M
96388	c	t	MDV064	10	ns	V	M
96388	c	t	MDV063	12	s
96435	g	a	MDV063	59	ns	G	E
96597	g	a	MDV063	221	s			*
96707	t	a	MDV063	331	ns	F	I
97576	c	t	MDV063	1200	s
103071	g	a	MDV068	133	ns	D	N
103453	g	a	MDV068	515	ns	C	Y
103528	t	g	MDV068	590	ns	I	S
103554	t	g	MDV068	616	ns	L	V
103931	g	a	MDV068	993	s
109895	g	a	MDV072	337	s
109957	g	t	MDV072	275	ns	Q	P
110256	t	c	noncoding
110307	a	c	noncoding
110333	t	c	noncoding
110369	c	t	noncoding
110471	c	t	MDV072.5	343	ns	I	V
110568	a	g	MDV072.5	246	s
110612	c	t	MDV072.5	202	ns	N	D
110615	c	t	MDV072.5	199	ns	I	V
110618	c	t	MDV072.5	196	ns	T	A
112278	c	g	non coding					*
114701	a	g	non coding
118833	g	t	MDV076	211	ns	S	A	*
118860	t	g	MDV076	238	ns	Y	D
118884	a	g	MDV076	262	ns	T	A
121725	c	t	MDV078	11	ns	S	L
121942	c	t	MDV078 intron
121981	g	a	MDV078	92	ns	G	D
124647	c	a	non coding
124836	a	g	non coding
126227	t	c	MDV084	6534	ns	T	A
126427	c	a	MDV084	6332	ns	R	L
126710	c	t	MDV084	6049	ns	E	K
126781	g	a	MDV084	5978	ns	P	L
129357	g	a	MDV084	3402	s
129374	c	t	MDV084	3385	ns	A	T
129448	g	c	MDV084	3311	ns	S	C
129504	g	a	MDV084	3255	s
130093	c	t	MDV084	2666	ns	R	H
130267	a	g	MDV084	2492	ns	L	P
131165	g	a	MDV084	1594	ns	R	C

## Sheet: GX0101+LMS
position	mutation	ancestral	ORF	position	type	to	from
307	a	g	noncoding
2264	t	g	MDV010	1693	ns	V	L
48863	a	g	MDV041	1962	s
49757	t	c	MDV041	1068	s
53075	a	c	MDV042	1517	ns	L	R
58275	g	a	MDV043	3426	s
67043	c	t	MDV049	5465	ns	G	D
71398	g	a	MDV049	1110	s
103453	a	g	MDV068	515	ns	Y	C
103528	g	t	MDV068	590	ns	S	I
103554	g	t	MDV068	616	ns	V	L
103736	t	c	MDV068	798	s
103931	a	g	MDV068	993	s
118884	g	a	MDV076	262	ns	A	T
118966	c	t	MDV076	344	ns	A	V
119149	g	c	MDV076	527	ns	R	P
119271	g	c	MDV076	649	ns	A	P
121216	t	c	RLORF4	32	ns	M	T
126370	g	a	MDV084	6389	ns	T	M
126916	a	t	MDV084	5843	ns	M	K
